# Supplementary material for: Th2 skewing in patients with disseminated coccidioidomycosis
Source: JCI Insight. 2026 Apr 21;11(10):e199941. doi: 10.1172/jci.insight.199941 (PMC13232725; doi:10.1172/jci.insight.199941)
Supplement: Supporting data values [file jciinsight-11-199941-s068.xlsx]

## Sheet: Fig. 2B
Th2:Th1 Ratio
Control	Pulmonary	DCM
0.551149	0.237838	0.522436
0.152035	1.90965	2.43284
0.587912	0.278772	0.503165
0.914141	0.0531049	0.128653
1.20886	0.029322	0.381553
1.00538	0.262393	0.390879
0.945055	0.035342	0.81358
1.01212	0.161916	0.0781705
0.648649	0.842202	1.61146
1.52174	0.303523	2.40214
0.542373	0.515837	0.854701
0.579208	0.469741	0.206472
0.392627	0.0793388	1.34409
0.131975	0.0243655	1.28467
1.41772	0.0929961	0.5
0.266795	1.15789	0.296482
0.552764	0.458896	0.385185
0.222424	0.255082	0.72028
0.865922	0.60733	0.7624
1.21557	0.497925	0.174315
0.581301	2.08	1.66176
1.03226	0.43131	0.403448
0.940541	0.184302	0.330249
0.06	0.760456	0.296992
0.280159	0.359882	1.27922
0.777542	0.451613	0.0785714
0.203125	0.542056	0.223196
0.992857	0.435986	0.218182
0.55	0.408935	0.0364896
0.18097	0.693122	0.757062
0.228261	1.57957	0.300977
0.222857	0.590244	0.0412229
0.138728	1.25373	1.00437
0.0201439	0.581921	1.90179
0.0331445	0.192508	0.837838
0.414778	0.437363	0.461268
0.388316	0.215033	0.744565
0.0686404	0.653137	0.63253
0.312281	0.948905	0.485276
1.34043	0.334915	0.4285
0.835398	0.326481	0.264444
0.601093	0.51145	0.486486
0.758794	0.712963	0.0420063
0.425	0.938356	0.144297
1.05769	1.37858	0.275253
0.13817	0.468227	0.575
0.0263298	0.659193	1.45833
1.11905	0.737557	0.0244573
	0.224127	0.179602
	0.913592	0.418605
	0.207666	1.5122
	0.14185	0.589354
	0.469466	3.46523
	0.75817	0.451883
	1.23684	0.291908
	1.12057	0.498008
	0.922374	1.34641
	0.211268	0.598684
	1.46196	0.355769
	0.987654	1.35526
	0.347015	1.34513
	0.415385	0.192333
	1.52664	0.249874
	0.597222	0.0515152
	0.961353	0.0261905
	0.691589	1.90678
	1.68627	2.22107
	0.188186	1.14286
	0.0700405	2.76151
	0.12902	0.40273
	0.213881	2.37302
	0.120868	1.90345
	0.92511	0.186548
	0.381683	0.539823
	0.486275	0.567686
	0.115955	0.946565
	0.714286	0.141823
	0.146476	1.17834
	0.305344	3.09735
	0.264684	0.417489
	0.487365	0.617117
	4.23792	0.61658
	0.345128	0.206383
	0.334799	0.351163
	0.333088	0.17797
	0.111538	0.600858
	1.3998	0.26381
	0.0374532	4.64345
	0.380503	0.358159
	0.276119	0.989637
	0.558304	0.417209
	1.28058	0.234756
	0.321481	0.15475
	1.008	0.452107
	0.155102	2.05512
	0.303963	0.430769
	0.318687
	0.86911
	1.20472
	0.591304
	0.835593
	0.115031
	0.961111
	0.913978
	0.420833
	0.223551
	0.182123
	1.5625

## Sheet: Fig. 2C
Th2:Th1 Ratio
Female	Male
0.0700405	1.68627
0.12902	0.188186
0.237838	0.213881
0.120868	0.92511
0.381683	0.486275
1.90965	0.714286
0.278772	0.305344
0.115955	0.487365
0.146476	0.262393
0.0531049	4.23792
0.264684	0.035342
0.029322	0.334799
0.345128	0.842202
0.161916	0.333088
0.303523	0.111538
0.515837	1.3998
0.469741	0.0243655
0.0793388	0.0374532
0.0929961	1.15789
0.458896	0.380503
1.28058	0.276119
0.60733	0.558304
0.497925	0.255082
0.760456	2.08
0.408935	0.43131
1.20472	0.184302
0.693122	0.359882
0.590244	0.451613
0.581921	0.321481
0.192508	1.008
0.115031	0.542056
0.653137	0.435986
0.334915	0.155102
0.326481	0.303963
0.712963	0.318687
0.913978	0.86911
1.37858	0.591304
0.468227	1.57957
0.659193	1.25373
0.737557	0.835593
0.420833	0.437363
0.207666	0.215033
0.469466	0.948905
1.23684	0.961111
0.211268	0.51145
0.987654	0.938356
0.347015	0.224127
1.52664	0.913592
0.961353	0.223551
0.182123	0.14185
0.486486	0.75817
0.275253	1.12057
0.0244573	0.922374
0.179602	1.46196
0.418605	0.415385
0.451883	0.597222
0.291908	0.691589
0.498008	1.5625
1.35526	0.485276
1.34513	0.4285
0.381553	0.522436
0.249874	0.264444
0.81358	0.0420063
0.0261905	0.144297
1.90678	0.575
0.40273	1.45833
0.186548	2.43284
0.5	1.5122
0.296482	0.589354
1.17834	3.46523
0.72028	0.503165
0.617117	0.128653
0.403448	1.34641
0.296992	0.598684
0.234756	0.355769
0.300977	0.192333
1.00437	0.390879
0.15475	0.0781705
0.452107	0.0515152
	1.61146
	2.22107
	2.40214
	1.14286
	0.854701
	2.76151
	2.37302
	0.206472
	1.34409
	1.90345
	1.28467
	0.539823
	0.567686
	0.946565
	0.141823
	3.09735
	0.417489
	0.385185
	0.7624
	0.174315
	1.66176
	0.61658
	0.206383
	0.330249
	0.351163
	1.27922
	0.17797
	0.600858
	0.0785714
	0.26381
	4.64345
	0.358159
	0.989637
	0.223196
	0.417209
	0.218182
	0.0364896
	0.757062
	0.0412229
	1.90179
	0.837838
	0.461268
	0.744565
	2.05512
	0.430769
	0.63253

## Sheet: Fig 2D
Th2:Th1 Ratio
Male Pulm.	Male DCM
1.68627	0.485276
0.188186	0.4285
0.213881	0.522436
0.92511	0.264444
0.486275	0.0420063
0.714286	0.144297
0.305344	0.575
0.487365	1.45833
0.262393	2.43284
4.23792	1.5122
0.035342	0.589354
0.334799	3.46523
0.842202	0.503165
0.333088	0.128653
0.111538	1.34641
1.3998	0.598684
0.0243655	0.355769
0.0374532	0.192333
1.15789	0.390879
0.380503	0.0781705
0.276119	0.0515152
0.558304	1.61146
0.255082	2.22107
2.08	2.40214
0.43131	1.14286
0.184302	0.854701
0.359882	2.76151
0.451613	2.37302
0.321481	0.206472
1.008	1.34409
0.542056	1.90345
0.435986	1.28467
0.155102	0.539823
0.303963	0.567686
0.318687	0.946565
0.86911	0.141823
0.591304	3.09735
1.57957	0.417489
1.25373	0.385185
0.835593	0.7624
0.437363	0.174315
0.215033	1.66176
0.948905	0.61658
0.961111	0.206383
0.51145	0.330249
0.938356	0.351163
0.224127	1.27922
0.913592	0.17797
0.223551	0.600858
0.14185	0.0785714
0.75817	0.26381
1.12057	4.64345
0.922374	0.358159
1.46196	0.989637
0.415385	0.223196
0.597222	0.417209
0.691589	0.218182
1.5625	0.0364896
	0.757062
	0.0412229
	1.90179
	0.837838
	0.461268
	0.744565
	2.05512
	0.430769
	0.63253

## Sheet: Fig. 2E
% IFN-gamma+
Female	Male
0.0974	0.0603
0.118	0.0807
0.0976	0.0834
0.0943	0.0904
0.152	0.0717
0.113	0.134
0.139	0.0562
0.152	0.126
0.127	0.0968
0.157	0.15
0.229	0.127
0.243	0.145
0.207	0.112
0.186	0.102
0.081	0.136
0.263	0.157
0.221	0.0842
0.143	0.144
0.216	0.164
0.189	0.184
0.223	0.12
0.271	0.0993
0.222	0.153
0.191	0.186
0.205	0.137
0.177	0.154
0.221	0.134
0.248	0.19
0.251	0.119
0.241	0.141
0.333	0.125
0.347	0.193
0.262	0.18
0.299	0.137
0.163	0.131
0.261	0.146
0.239	0.227
0.24	0.219
0.301	0.103
0.291	0.191
0.29	0.117
0.293	0.109
0.202	0.259
0.206	0.118
0.268	0.125
0.195	0.153
0.295	0.177
0.287	0.184
0.369	0.217
0.307	0.214
0.266	0.166
0.398	0.193
0.346	0.233
0.391	0.304
0.198	0.216
0.269	0.23
0.397	0.263
0.148	0.24
0.328	0.229
0.355	0.283
0.287	0.321
0.307	0.226
0.394	0.312
0.358	0.262
0.402	0.316
0.428	0.277
0.4	0.255
0.454	0.163
0.255	0.284
0.484	0.31
0.445	0.182
0.479	0.289
0.257	0.313
0.242	0.325
0.247	0.2
0.467	0.223
0.59	0.215
0.336	0.26
0.691	0.307
	0.27
	0.318
	0.339
	0.239
	0.312
	0.215
	0.273
	0.136
	0.281
	0.27
	0.198
	0.262
	0.328
	0.402
	0.45
	0.21
	0.234
	0.305
	0.315
	0.276
	0.388
	0.176
	0.306
	0.353
	0.309
	0.376
	0.3
	0.237
	0.516
	0.404
	0.292
	0.196
	0.377
	0.454
	0.373
	0.527
	0.234
	0.308
	0.481
	0.264
	0.319
	0.507
	0.267
	0.433
	0.614
	0.197

## Sheet: Fig. 3B
% IL-17A+
Control	Pulmonary	DCM
0.0429	0.0559	0.0866
0.0762	0.0511	0.0183
0.0388	0.0392	0.0188
0.0945	0.0639	0.1011
0.0632	0.075	0.0854
0.0266	0.052	0.042
0.0283	0.1376	0.0883
0.1014	0.1163	0.0799
0.0636	0.0817	0.2027
0.0471	0.1186	0.0423
0.0279	0.0582	0.0165
0.139	0.1058	0.0641
0.014	0.0506	0.0462
0.0592	0.1042	0.0326
0.0771	0.0746	0.1139
0.0099	0.0496	0.0402
0.0359	0.0808	0.0924
0.0171	0.1114	0.0138
0.1805	0.2154	0.1875
0.0344	0.1163	0.0213
0.1302	0.0216	0.0831
0.0435	0.0512	0.0925
0.0742	0.1184	0.0588
0.0554	0.0773	0.0446
0.0346	0.0838	0.1193
0.009	0.0747	0.1491
0.0591	0.0486	0.1129
0.0532	0.0421	0.2568
0.0222	0.1586	0.1358
0.0644	0.0386	0.069
0.0598	0.0577	0.0106
0.0219	0.1671	0.0973
0.0214	0.0823	0.2291
0.0645	0.0505	0.2085
0.0215	0.0239	0.0613
0.0084	0.1267	0.0943
0.0125	0.0481	0.1632
0.0406	0.0563	0.1325
0.0122	0.0776	0.027
0.0435	0.0192	0.0516
0.1262	0.0489	0.0309
0.0139	0.0578	0.0531
0.022	0.0376	0.0776
0.0773	0.0406	0.0738
0.0283	0.0221	0.0403
0.0408	0.034	0.2736
0.0407	0.0266	0.0743
0.0253	0.0558	0.299
	0.0649	0.0947
	0.0598	0.0946
	0.0379	0.0789
	0.0473	0.1765
	0.1418	0.1095
	0.0578	0.0999
	0.0728	0.1173
	0.059	0.1076
	0.1256	0.1197
	0.1838	0.1124
	0.0935	0.042
	0.1291	0.0708
	0.132	0.0303
	0.0836	0.0239
	0.0697	0.0528
	0.0463	0.0222
	0.075	0.0424
	0.062	0.0827
	0.0279	0.1227
	0.0392	0.0566
	0.0854	0.0252
	0.115	0.0283
	0.1971	0.1413
	0.0274	0.0646
	0.0339	0.0454
	0.1166	0.1255
	0.1786	0.0331
	0.0435	0.1623
	0.0785	0.0929
	0.1293	0.0482
	0.1456	0.0689
	0.0366	0.0523
	0.0645	0.1571
	0.0243	0.0118
	0.0408	0.0836
	0.0559	0.064
	0.0195	0.0348
	0.047	0.0761
	0.1347	0.0489
	0.0467	0.0431
	0.0895	0.0561
	0.0272	0.0798
	0.0941	0.0478
	0.124	0.066
	0.0919	0.0697
	0.0344	0.0645
	0.1313	0.054
	0.0779	0.0923
	0.0684
	0.0222
	0.0678
	0.1048
	0.1612
	0.1683
	0.0511
	0.0972
	0.0583
	0.0248
	0.0803
	0.0968

## Sheet: Fig 3C
% IFN-gamma+	% IL-17A+
0.102	0.0243
0.237	0.0583
0.163	0.0523
0.2	0.0118
0.312	0.0446
0.45	0.0431
0.333	0.0403
0.319	0.0923
0.247	0.0366
0.377	0.0697
0.255	0.0435
0.148	0.0421
0.198	0.0789
0.24	0.0929
0.12	0.0566
0.353	0.0972
0.484	0.0785
0.134	0.0423
0.691	0.1124
0.227	0.1347
0.402	0.1173
0.301	0.299
0.164	0.1227
0.202	0.1971
0.263	0.1623
0.0974	0.0559
0.0834	0.0708
0.391	0.0486
0.255	0.0344
0.445	0.1293
0.239	0.0743
0.217	0.0272
0.454	0.1786
0.346	0.0946
0.251	0.0738
0.262	0.1048
0.316	0.1193
0.467	0.0239
0.269	0.0339
0.59	0.1267
0.527	0.2085
0.153	0.0252
0.304	0.0331
0.312	0.0761
0.152	0.0516
0.277	0.0919
0.234	0.0935
0.0807	0.0645
0.113	0.0309
0.3	0.0478
0.614	0.075
0.195	0.0274
0.206	0.042
0.273	0.0779
0.428	0.1671
0.109	0.0266
0.369	0.0747
0.221	0.0496
0.307	0.1129
0.397	0.1765
0.347	0.1114
0.081	0.0183
0.481	0.0943
0.136	0.0684
0.264	0.054
0.234	0.0803
0.242	0.0505
0.0993	0.0559
0.197	0.062
0.257	0.0823
0.336	0.1197
0.267	0.0968
0.118	0.027
0.19	0.0489
0.157	0.0326
0.0968	0.0222
0.318	0.1313
0.402	0.1683
0.283	0.124
0.0562	0.0165
0.119	0.0283
0.163	0.0216
0.117	0.0138
0.305	0.1291
0.139	0.0279
0.0717	0.0239
0.191	0.0506
0.241	0.0808
0.293	0.0947
0.126	0.0528
0.309	0.0973
0.186	0.1139
0.145	0.0827
0.15	0.0481
0.313	0.059
0.516	0.0697
0.394	0.0999
0.263	0.1376
0.339	0.1838
0.137	0.0402
0.31	0.1418
0.27	0.0222
0.125	0.0195
0.226	0.0689
0.248	0.1011
0.229	0.0482
0.321	0.0379
0.289	0.0728
0.291	0.0512
0.196	0.0248
0.131	0.0646
0.398	0.2027
0.373	0.0645
0.328	0.1612
0.157	0.0531
0.198	0.0678
0.0904	0.0303
0.223	0.0836
0.27	0.2568
0.143	0.0188
0.191	0.0467
0.127	0.0392
0.189	0.1186
0.125	0.0213
0.23	0.0941
0.0842	0.0563
0.222	0.0776
0.292	0.2291
0.205	0.1042
0.136	0.0462
0.134	0.0192
0.193	0.0454
0.376	0.0798
0.29	0.0854
0.281	0.1358
0.118	0.0895
0.177	0.0746
0.266	0.0799
0.307	0.0577
0.215	0.0489
0.182	0.0578
0.479	0.1456
0.306	0.0836
0.271	0.1058
0.154	0.0924
0.137	0.0376
0.295	0.0773
0.287	0.0838
0.18	0.047
0.404	0.066
0.262	0.0473
0.216	0.0817
0.233	0.1255
0.186	0.0854
0.308	0.0613
0.146	0.0406
0.0943	0.0392
0.299	0.1163
0.223	0.0582
0.221	0.1163
0.315	0.132
0.21	0.0561
0.24	0.115
0.103	0.034
0.287	0.0386
0.276	0.0511
0.0603	0.042
0.239	0.0348
0.193	0.1413
0.454	0.0463
0.262	0.2154
0.388	0.069
0.153	0.0558
0.215	0.064
0.176	0.0106
0.152	0.0639
0.141	0.0578
0.433	0.1325
0.328	0.1095
0.177	0.0831
0.307	0.0883
0.507	0.1632
0.219	0.0221
0.355	0.1586
0.184	0.0776
0.229	0.0866
0.243	0.075
0.112	0.0641
0.259	0.1875
0.268	0.1184
0.4	0.1076
0.26	0.1256
0.284	0.1491
0.0976	0.0511
0.184	0.0925
0.216	0.0598
0.207	0.052
0.214	0.0649
0.261	0.2736
0.127	0.0424
0.325	0.1571
0.358	0.1166
0.166	0.0588
0.144	0.0408

## Sheet: Fig 3D
Female		Male
Th2:Th1 Ratio	% IL-17A+	Th2:Th1 Ratio	% IL-17A+
0.486486	0.0403	1.68627	0.0243
0.0700405	0.0366	0.188186	0.0583
0.12902	0.0435	0.485276	0.0523
0.237838	0.0421	0.4285	0.0118
0.275253	0.0789	0.522436	0.0446
0.120868	0.0785	0.264444	0.0431
0.0244573	0.1124	0.0420063	0.0923
0.179602	0.1173	0.144297	0.0697
0.418605	0.299	0.575	0.0929
0.381683	0.1971	1.45833	0.0566
1.90965	0.0559	0.213881	0.0972
0.278772	0.0486	2.43284	0.0423
0.115955	0.1293	0.92511	0.1347
0.451883	0.0743	1.5122	0.1227
0.146476	0.1786	0.589354	0.1623
0.291908	0.0946	3.46523	0.0708
0.498008	0.0738	0.486275	0.0344
0.0531049	0.0239	0.714286	0.0272
0.264684	0.0339	0.305344	0.1048
0.029322	0.1267	0.503165	0.1193
1.35526	0.0516	0.128653	0.2085
1.34513	0.0309	1.34641	0.0252
0.345128	0.0274	0.598684	0.0331
0.381553	0.042	0.355769	0.0761
0.161916	0.1671	0.487365	0.0919
0.303523	0.0747	0.262393	0.0935
0.515837	0.0496	4.23792	0.0645
0.249874	0.1765	0.192333	0.0478
0.469741	0.1114	0.035342	0.075
0.81358	0.0183	0.334799	0.0779
0.0793388	0.0505	0.842202	0.0266
0.0929961	0.0823	0.390879	0.1129
0.0261905	0.1197	0.0781705	0.0943
1.90678	0.027	0.333088	0.0684
0.458896	0.0216	0.0515152	0.054
1.28058	0.0279	0.111538	0.0803
0.60733	0.0506	1.3998	0.0559
0.497925	0.0808	0.0243655	0.062
0.40273	0.0947	0.0374532	0.0968
0.186548	0.0999	1.15789	0.0489
0.760456	0.1376	1.61146	0.0326
0.5	0.1011	2.22107	0.0222
0.408935	0.0512	0.380503	0.1313
0.296482	0.2027	0.276119	0.1683
1.17834	0.0531	0.558304	0.124
0.72028	0.0188	2.40214	0.0165
1.20472	0.0392	1.14286	0.0283
0.693122	0.1186	0.854701	0.0138
0.617117	0.0776	0.255082	0.1291
0.590244	0.1042	2.76151	0.0239
0.403448	0.0854	2.37302	0.0528
0.581921	0.0746	0.206472	0.0973
0.296992	0.0799	1.34409	0.1139
0.192508	0.0577	1.90345	0.0827
0.115031	0.1456	2.08	0.0481
0.653137	0.1058	0.43131	0.059
0.334915	0.0773	0.184302	0.0697
0.326481	0.0838	0.359882	0.1838
0.712963	0.0817	1.28467	0.0402
0.913978	0.0854	0.451613	0.1418
1.37858	0.0392	0.321481	0.0222
0.468227	0.1163	1.008	0.0195
0.659193	0.0582	0.539823	0.0689
0.737557	0.1163	0.567686	0.0482
0.420833	0.115	0.542056	0.0379
0.207666	0.0386	0.435986	0.0728
0.469466	0.2154	0.155102	0.0248
1.23684	0.0639	0.946565	0.0646
0.234756	0.1095	0.141823	0.0645
0.300977	0.0883	0.303963	0.1612
0.211268	0.1586	0.318687	0.0678
1.00437	0.0866	3.09735	0.0303
0.987654	0.075	0.417489	0.0836
0.347015	0.1184	0.385185	0.2568
0.15475	0.1076	0.86911	0.0467
1.52664	0.0511	0.7624	0.0213
0.961353	0.052	0.591304	0.0941
0.452107	0.2736	1.57957	0.0563
0.182123	0.1166	0.174315	0.2291
		1.66176	0.0462
		1.25373	0.0192
		0.61658	0.0454
		0.206383	0.0798
		0.330249	0.1358
		0.835593	0.0895
		0.351163	0.0489
		0.437363	0.0578
		0.215033	0.0836
		1.27922	0.0924
		0.948905	0.0376
		0.961111	0.047
		0.17797	0.066
		0.51145	0.0473
		0.600858	0.1255
		0.0785714	0.0613
		0.938356	0.0406
		0.224127	0.132
		0.26381	0.0561
		0.913592	0.034
		0.223551	0.0511
		4.64345	0.042
		0.358159	0.0348
		0.989637	0.1413
		0.14185	0.0463
		0.223196	0.069
		0.75817	0.0558
		0.417209	0.064
		0.218182	0.0106
		1.12057	0.0578
		0.0364896	0.1325
		0.757062	0.0831
		0.0412229	0.1632
		0.922374	0.0221
		1.46196	0.0776
		1.90179	0.0641
		0.837838	0.1875
		0.415385	0.1256
		0.461268	0.1491
		0.744565	0.0925
		0.597222	0.0598
		0.691589	0.0649
		2.05512	0.0424
		0.430769	0.1571
		0.63253	0.0588
		1.5625	0.0408

## Sheet: Fig. 3E
% IL-17A+
Female	Male
0.0559	0.0481
0.0511	0.0563
0.0392	0.0776
0.0639	0.0192
0.075	0.0489
0.052	0.0578
0.1376	0.0376
0.1163	0.0406
0.0817	0.0221
0.1186	0.034
0.0582	0.0266
0.1058	0.0558
0.0506	0.0649
0.1042	0.0598
0.0746	0.0379
0.0496	0.0473
0.0808	0.1418
0.1114	0.0578
0.2154	0.0728
0.1163	0.059
0.0216	0.1256
0.0512	0.1838
0.1184	0.0935
0.0773	0.1291
0.0838	0.132
0.0747	0.0836
0.0486	0.0697
0.0421	0.0463
0.1586	0.075
0.0386	0.062
0.0577	0.0645
0.1671	0.0243
0.0823	0.0408
0.0505	0.0559
0.0239	0.0195
0.1267	0.047
0.0279	0.1347
0.0392	0.0467
0.0854	0.0895
0.115	0.0272
0.1971	0.0941
0.0274	0.124
0.0339	0.0919
0.1166	0.0344
0.1786	0.1313
0.0435	0.0779
0.0785	0.0684
0.1293	0.0222
0.1456	0.0678
0.0366	0.1048
0.0866	0.1612
0.0183	0.1683
0.0188	0.0511
0.1011	0.0972
0.0854	0.0583
0.042	0.0248
0.0883	0.0803
0.0799	0.0968
0.2027	0.0423
0.027	0.0165
0.0516	0.0641
0.0309	0.0462
0.0531	0.0326
0.0776	0.1139
0.0738	0.0402
0.0403	0.0924
0.2736	0.0138
0.0743	0.1875
0.299	0.0213
0.0947	0.0831
0.0946	0.0925
0.0789	0.0588
0.1765	0.0446
0.1095	0.1193
0.0999	0.1491
0.1173	0.1129
0.1076	0.2568
0.1197	0.1358
0.1124	0.069
	0.0106
	0.0973
	0.2291
	0.2085
	0.0613
	0.0943
	0.1632
	0.1325
	0.042
	0.0708
	0.0303
	0.0239
	0.0528
	0.0222
	0.0424
	0.0827
	0.1227
	0.0566
	0.0252
	0.0283
	0.1413
	0.0646
	0.0454
	0.1255
	0.0331
	0.1623
	0.0929
	0.0482
	0.0689
	0.0523
	0.1571
	0.0118
	0.0836
	0.064
	0.0348
	0.0761
	0.0489
	0.0431
	0.0561
	0.0798
	0.0478
	0.066
	0.0697
	0.0645
	0.054
	0.0923

## Sheet: Fig. 4B
%IFN-gamma+	%IFN-gamma+ with dupilumab
0.293	0.355
0.126	0.239
0.309	0.362
0.186	0.256
0.145	0.25
0.506	0.576
0.38	0.548
0.149	0.291
0.214	0.277
0.122	0.229
0.228	0.422
0.255	0.346
0.139	0.286

## Sheet: Fig. 4C
%IL-4+	%IL-4+ with dupilumab
0.118	0.0626
0.299	0.204
0.0638	0.0886
0.25	0.149
0.276	0.136
0.0999	0.0772
0.0762	0.0282
0.298	0.16
0.129	0.0859
0.196	0.132
0.147	0.0639
0.0896	0.0866
0.11	0.0385

[truncated: 11 more sheets: Fig. 4D, Fig. S1A, Fig S1B, Fig S1C, Fig. S1D, Fig. S2B, Fig. S2C, Fig. S3A, Fig. S3B, Fig. S3C, Fig. S4B]
